# Supplementary material for: Understanding pathogenic single-nucleotide polymorphisms in multidomain proteins – studies of isolated domains are not enough
Source: FEBS J. 2013 Jan 16;280(4):1018–27. doi: 10.1111/febs.12094 (PMC3790955; doi:10.1111/febs.12094)
Supplement: Supplementary file 1 — Doc S1 Analysis of kinetic data for two-domain spectrin fragments. Fig S1 Alignments used to identify suitable mutation sites for this study. Fig S2 Model proteins used in this study. Fig S3 Equilibrium denaturation curves for all single-domain proteins described in this study. Fig S4 The linking helix is conserved in spectrin repeats. Fig S5 Chevron plot showing folding and unfolding arms. Fig S6 Comparison of the folding of R15 and R16 alone and in R1516. Fig S7 Comparison of the folding of R16 and R17 alone and in R1617. Fig S8 The mutation E106D does not disrupt inter-domain interactions in R1516. Fig S9 The mutation I18V does not disrupt inter-domain interactions in R1617. Fig S10 The mutation E105P destroys interactions between the domains. [file febs0280-1018-sd1.zip]

Archive with 1 entries (1 files):
- febs12094-sup-0001-FigS1-S10.pdf
